# Supplementary material for: Clay-Catalyzed Ozonation of Organic Pollutants in Water and Toxicity on Lemna minor: Effects of Molecular Structure and Interactions
Source: Molecules. 2022 Dec 27;28(1):222. doi: 10.3390/molecules28010222 (PMC9822386; doi:10.3390/molecules28010222)
Supplement: Supplementary file 1 [file molecules-28-00222-s001.zip]

Archive with 1 entries (1 files):
- molecules-1986565-supplementary.pdf
